# Supplementary material for: Effectiveness of Pharmacological Treatments for Adult ADHD on Psychiatric Comorbidity: A Systematic Review
Source: J Clin Med. 2025 Dec 14;14(24):8848. doi: 10.3390/jcm14248848 (PMC12734097; doi:10.3390/jcm14248848)
Supplement: Supplementary file 1 [file jcm-14-08848-s001.zip]

Archive with 3 entries (3 files):
- PRISMA_2020_checklist.pdf
- Supplemetary Table 1.pdf
- Supplemetary Table 2.pdf
